# Supplementary material for: Impact of Maternal Lifestyle and Dietary Habits during Pregnancy on Newborn Metabolic Profile
Source: Nutrients. 2023 May 13;15(10):2297. doi: 10.3390/nu15102297 (PMC10221063; doi:10.3390/nu15102297)
Supplement: Supplementary file 1 [file nutrients-15-02297-s001.zip]

Archive with 1 entries (1 files):
- nutrients-2377744-supplementary.pdf
